# Supplementary material for: Robotic Versus Laparoscopic Anatomic Liver Resection: Comparison of Perioperative Outcomes—A Systematic Review and Meta‐Analysis
Source: Ann Gastroenterol Surg. 2026 Jan 28;10(4):960–74. doi: 10.1002/ags3.70183 (PMC13327094; doi:10.1002/ags3.70183)
Supplement: Supplementary file 1 — File S1. New‐Ottawa scale scores of included studies. File S2. Funnel plots on (A) 30‐day mortality, (B) 90‐day mortality, (C) overall postoperative morbidity, (D) postoperative morbidity of C‐D ≥ II, (E) postoperative morbidity of C‐D ≥ IIIa, (F) open conversion, (G) operative time, (H) intraoperative blood loss, (I) intraoperative blood transfusion, (J) application of Pringle maneuver (K) length of postoperative hospital stay, (L) R0 resection, (M) reoperation, and (N) 30‐day readmission. Table S1. New‐Ottawa scale scores of included studies. [file AGS3-10-960-s001.zip]

Archive with 2 entries (2 files):
- ags370183-sup-0001-TableS1@Supplementary File S1.docx
- ags370183-sup-0002-Supinfo1@Supplementary File S2.tif
